# Supplementary material for: Cognitive function in severe progressive multiple sclerosis
Source: Brain Commun. 2024 Jul 2;6(4):fcae226. doi: 10.1093/braincomms/fcae226 (PMC11250210; doi:10.1093/braincomms/fcae226)
Supplement: fcae226_Supplementary_Data [file fcae226_supplementary_data.zip]

Archive with 3 entries (3 files):
- Supplementary Table 1.docx
- Supplementary_Figure.tif
- Supplementary_Figure_Legend.docx
